# Supplementary material for: Letter to the Editor: clinical utility of urine DNA for noninvasive detection and minimal residual disease monitoring in urothelial carcinoma
Source: Mol Cancer. 2023 Feb 4;22:25. doi: 10.1186/s12943-023-01729-7 (PMC9898696; doi:10.1186/s12943-023-01729-7)
Supplement: Supplementary file 3 — Additional file 3: Supplementary Table 1. Patient characteristics of the training cohort. Supplementary Table 2. Characteristics of the UTUC validation cohort. Supplementary Table 3. Characteristics of the utLIFE-UC MRD cohort. Supplementary Table 4. Mutation used as candidate markers. Supplementary Table 5. AUC of different Cutoff_1 value in the training set. Supplementary Table 6. The diagnostic performance comparing the CNV score model with all autosomes and with specific chromosomes. Supplementary Table 7. Performance of the ML models in modeling cohort. Supplementary Table 8. Performance of TCGA validation cohorts by 3 ML models. [file 12943_2023_1729_MOESM3_ESM.xlsx]

## Sheet: Table of Contents
	Table of Contents
	Table S1. Patient characteristics of the training cohort
	Table S2. Characteristics of the UTUC validation cohort
	Table S3. Characteristics of the utLIFE-UC MRD cohort
	Table S4. Mutation used as candidate markers
	Table S5. AUC of different Cutoff_1 value in the training set
	Table S6. The diagnostic performance comparing the CNV score model with all autosomes and with specific chromosomes
	Table S7. Performance of the ML models in modeling cohort
	Table S8. Performance of TCGA validation cohorts by 3 ML models

## Sheet: Table S1
	Table S1. Patient characteristics of the training cohort
	Characteristics	Tumor(n=83)	Healthy(n=67)	p value1
	sex			<0.001
	Femal	12(14.46%)	26(38.81%)
	Male	71(85.54%)	41(61.19%)
	age
	Median[min-max]	68[27,92]	34[24,75]	<0.001
	T stage
	Cis	14(16.87%)
	1	17(20.48%)
	2	20(24.10%)
	3	5(6.02%)
	4	9(10.84%)
	N/A	18(21.69%)
	pathogenic type
	MIBC	42(50.60%)
	NMIBC	35(42.17%)
	N/A	6(7.23%)
	urine cytology
	positive	22(26.51%)
	negative	21(25.30%)
	N/A	40(48.19%)
	1Fisher’s exact test or Student’s t-test

## Sheet: Table S2
	Table S2. Characteristics of the UTUC validation cohort
	Characteristics	tumor(n=11)	control(n=11)	p value1
	sex			1
	female	4(36.36%)	3(27.27%)
	male	7(63.64%)	8(72.73%)
	age
	Mean±SD	56.45±19.09	55.36±5.43	0.857
	Median[min-max]	64.00[13.00,78.00]	55.00[50.00,65.00]
	Tumor organ
	Renal pelvis	4(36.36%)
	Ureter	7(63.64%)
	1Fisher’s exact test or Student’s t-test

## Sheet: Table S3
	Table S3. Characteristics of the utLIFE-UC MRD cohort
	Characteristics	training set (n=16)	validation set (n=15)	p value1
	sex			0.335
	Female	1(6.25%)	3(20.00%)
	Male	15(93.75%)	12(80.00%)
	age
	Median[min-max]	67[48,82]	69[44,75]
	pathogenic type			0.7
	MIBC	10(62.50%)	11(73.33%)
	NMIBC	6(37.50%)	4(26.67%)
	T stage			1.000
	≤1	6(27.50%)	5(33.33%)
	2	6(27.50%)	5(33.33%)
	3	1(6.25%)	2(13.33%)
	4	3(18.75%)	3(20.00%)
	urine cytology			0.497
	negative	7(43.75%)	10(66.67%)
	positive	2(12.50%)	1(6.67%)
	NA	7(43.75%)	4(26.67%)
	FISH			0.204
	negative	5(31.25%)	9(60.00%)
	positive	4(25.00%)	1(6.67%)
	NA	7(43.75%)	5(33.33%)
	therapeutic evaluation			0.263
	non-pCR	8(50.00%)	4(26.67%)
	pCR	8(50.00%)	11(73.33%)
	1Fisher’s exact test or Student’s t-test

## Sheet: Table S4
	Table S4. Mutation used as candidate markers
	AGO2	RHBDF2	CDKN2C	PARP4	PDPK1	KEAP1	RASA1	WISP3	TYK2	POLE	H3F3C	PNRC1	PRIM2	FANCL	RBBP8	HIST1H3F	CD274	KMT5A	LPPR4	RAD54L	BTG1	NPM1	MCL1	H3F3B	FANCM	ZIC4	NKX2-1	CFTR	HIST2H3D	SOX9	RPS17	TAF1	NAT2	KMT2C	ABCC1	VEGFA	PTEN	IL7R	HCN1	CYBA	PRSS1	NLRC5	SPRED1	EPCAM	APOE	BCL2L2	RPS10	ERCC2	MAPK3
	CDC73	LIG4	NQO1	TMEM127	CDKN1B	MDH2	FES	NEGR1	TGFB1	HLA-B	RUNX1T1	DNMT1	FLCN	TRIM58	HAPLN1	DICER1	SLC19A1	KMT2D	MTOR	MYD88	GSTM1	PMS2	ETV4	SLITRK1	GRM3	MET	GREM1	DAXX	STAG2	TP63	CDKN2B	TFE3	DMD	MDM4	GOPC	SUZ12	FGF19	PXDNL	EZH1	JAK1	DCLRE1C	RPL5	ID3	AURKB	H3F3AP4	EPHA7	LRP1B	CIC	CDK6
	FANCF	RIT1	STK11	RRM2	MSI1	RPS6KA4	PTP4A1	PAK1	IRF4	NAV3	FANCB	KLHL1	SLCO1B3	IGF1R	RB1	TOPBP1	PIK3R1	INPPL1	SPHKAP	CDH10	AKT2	CNTNAP2	FGD1	MYCN	YAP1	ABCG2	NRAS	NEIL3	MS4A3	VTCN1	RRM1	ABCC6	KCND2	CHEK1	TEK	NKX3-1	HIST2H3A	DIS3	AMOT	SMARCD1	ETV6	SHOC2	PTPRS	BCR	LATS1	TSHR	FAS	CYP2E1	HIST1H3B
	EED	PAX5	BAP1	GRIN2A	FOXO1	CCND2	TAP2	CYP2B6	GPS2	ASTN2	TERC	C6orf118	SUFU	EPHA5	GGH	NCOA4	TG	MYCL	SLITRK3	TNFRSF14	FYN	RFWD2	PPARG	PRKD1	MALT1	ANK2	PRCC	ASXL1	POLM	TYMS	GNA11	SLITRK2	PRKACA	CHUK	PARP2	KDM5C	CRBN	FBXW7	APC	MAP2K4	LZTR1	TOP1	WWTR1	FANCG	CTNNA1	ARID2	SLC14A2	RECQL	INHA
	EPHA3	MAP4K3	ACTB	PCDH10	TSC1	IDH1	PIK3C3	SLIT2	HLA-A	CASP8	BARD1	TDG	ABCB1	TIPARP	NLRP5	GSTA1	IRS2	RPS19	ERCC5	CDK4	QKI	ACTG1	KCNT2	UGT1A8	MYC	CTNNA2	STAT5A	DNMT3A	EML4	PIP5K1A	BORCS8-MEF2B	ARID5B	ROS1	ARID1B	SLC34A2	U2AF1	CYP17A1	SDHAF2	POLDIP2	BABAM1	SDHD	BTK	MKRN3	CHEK2	NTRK1	BRAF	PDCD1	PIK3R3	ZNF831
	LRRK2	PPP2R1A	ACVR1	TBL1XR1	VHL	TET2	DCAF4L2	NCAM1	SLC45A2	HIST1H3C	CHST3	MLH1	BCL2L1	MDM2	NUBPL	SH2B3	WEE1	NOTCH1	PIK3CA	FGF23	FGF7	XPO1	FGF12	WRN	NEIL1	PREX2	HSP90AA1	IRF2	PAX8	FAT1	SMAD4	RAF1	EPHX1	HIST1H1C	RAC2	PDZRN3	TET1	MAX	DDR2	RECQL4	SLCO1B1	CD276	SMARCA4	PKD1	STK40	TNR	BRCA2	ABL1	NSD1
	CDKN1A	MGA	ASXL3	BRD4	BCL6	FGFR4	BCL2L11	FOXL2	ATM	EMSY	NLRP3	FBXL7	CNTNAP5	PIK3C2B	GSTP1	ZBTB2	FH	AR	PALB2	SETMAR	SOCS1	SPINK1	TGFBR2	LOC349160	GRM8	XRCC2	TGFBR3	HIST1H3A	MAP3K1	SMARCB1	CDH12	B2M	SMO	TSHZ3	IQCJ	BCOR	MED12	SLC22A4	MYB	PTPRT	HTR1A	DCAF12L2	AXL	REL	ASB18	PRDM14	ADH1C	STAT3	PHOX2B
	TP53	GNAS	RAD50	RBM10	ZNF423	RYBP	KDM5A	MAGI2	RPP30	KLC1	NBN	PGR	HIST1H3E	MSH3	GPR158	CEBPA	RPL11	SLC8A1	ARID1A	CRKL	DCAF12L1	ATR	ESR2	PALLD	BLM	AURKA	GATA2	MNAT1	HNF1A	PRKDC	CSF1R	SLC22A2	GAST	EIF1AX	CENPA	STAT4	IFNGR1	GSTT1	TAP1	MSH2	XIRP2	BRIP1	PIK3CD	SRC	F3	IRS1	MUTYH	RAC1	SESN3
	TBX3	KIT	ATRX	ADAMTS12	GNAQ	BRINP3	RPTOR	CDC42	SPEN	ASXL2	BBC3	MAP2K2	CDK12	EIF4E	GATA3	CCDC6	TFEC	KMT2A	HIST1H3D	NUF2	INSRR	PDHA2	RPS24	IGF1	DUSP27	ABL2	RPA1	EZR	RAD21	FGFR3	JAK3	XRCC1	TRAF2	ABCC9	TCEB1	SDC4	PKD2	USP1	MST1R	RAD52	PAK6	KDR	G6PC3	SNCAIP	ZIM2	ERRFI1	GSK3B	NTRK2	PLCG2
	KLHL6	RINT1	PPP6C	RANBP2	STT3A	FRK	KLF4	CUL4B	ITPA	JUN	FRS2	FOXA1	CYP2C19	RHOA	CYP2C9	CDK8	PDGFRB	ERICH3	MPL	SYK	CARD11	CTLA4	LRRTM4	SDHB	TCF7L2	AKT3	NOTCH4	CDA	ERCC3	IL10	EPHA2	MAPKAP1	FANCA	LTK	CD79B	FAM175A	TCF3	RUNX1	CDH18	RYR2	FUBP1	EP300	PDK1	GABRA6	KDM6A	BMPR1A	HIST1H3G	SPG7	ESR1
	HIST2H3C	HRAS	RAD51C	IDH2	CBFB	ETV5	SESN1	ZAN	RARA	PER1	RP1L1	ADGRA2	POLD1	GABRA2	KCNJ3	GPC3	FRYL	FAM135B	ERBB4	BCORL1	TMPRSS2	CYSLTR2	TPM3	RXRA	IFNL3	SH2D1A	AXIN2	LMO1	SMAD7	EGFR	UGT1A1	CARM1	MITF	CHD4	CXCR4	YES1	MST1	ICOSLG	SMYD3	LRIG3	RSPO2	CTNNB1	TBP	LPL	PDYN	CREBBP	MLH3	NCOR1	SETD2
	SDHA	MAD1L1	STAT5B	MAP3K13	CDKN2A	ANKRD11	TP53BP1	ALOX12B	TOP2A	KNSTRN	RPS6KB2	HNF1B	APOB	RAB35	GID4	NFE2L2	EGFL7	SF3B1	CSF3R	SLX4	FGF6	FBN2	CSDE1	PAK3	RNF43	BIRC3	CYP2C8	KEL	IKBKE	MDC1	NTRK3	CALR	RPS7	DPYD	ABCC3	HGF	DUSP4	TFEB	FANCD2	ZFHX3	GSTM3	PLK2	HSD3B1	FGF14	REG3A	ARAF	MTHFD1	ZIC1	NOS3
	SLIT3	STK19	CCND1	AXIN1	ARFRP1	INPP4B	MEF2B	MYOD1	RPS26	JAK2	CSMD3	LRRIQ3	GAPDH	ROCK1	NOTCH2	CCNE1	MOCS2	ELF3	NUP93	ZNF804A	ALK	LATS2	HIST1H3J	EZH2	C14orf177	FOXP1	ACVR1B	BRCA1	XRCC3	EWSR1	ST6GAL2	NCOA3	TEKT4	PIM1	TYMP	KCNA4	FCGR3A	DNAJB1	PMAIP1	PTPRD	ERBB3	CBL	ATP7A	SMAD3	FAM58A	DOT1L	MTHFR	CCND3	POM121L12
	ZNF217	ABCC2	FGFR1	DCUN1D1	GALNT12	GLI1	ERG	ZRSR2	ENG	PIK3R2	INHBA	WHSC1L1	EPAS1	PPARD	PRKCI	TSC2	TLR4	CHRM2	INPP4A	HIST1H3H	ERCC4	CTCF	GRID1	RAD51D	KAT6A	SDHC	ZNF703	PRDM1	MSI2	HOXB13	ALDOC	FAM46C	ZNF521	KMT2B	ASTN1	AKT1	TNFAIP3	RRAGC	RPL35A	PAK7	DCK	HIST3H3	PDGFRA	TGFBR1	FANCC	SHMT1	SETBP1	MAPK1	ATRIP
	TERT	PRKAR1A	CYLD	CASP7	TRRAP	ERBB2	PTCH1	ADGRG4	RAD51	ACVR2A	PARP3	SMAD2	CDH9	LIG3	BCL10	NF2	UPF1	FLT3	RRAS2	SESN2	PML	MEN1	HLA-C	CUL3	DROSHA	CD79A	FIP1L1	NFKBIA	HIST1H2BD	BCL2	ERCC1	GATA1	FLT4	CA10	SOX10	FGF10	FGF3	FAT3	NTM	PDCD1LG2	RET	PIK3CG	IGFL3	CYP3A4	MSH6	SOX2	GNA13	NTHL1	PARK2
	SOS1	ZFHX4	SPOP	E2F3	SRSF2	PIK3C2G	FANCE	SOX17	LRFN5	CUL4A	RRAS	DDB1	RHEB	WT1	GATA4	CRLF2	MRE11A	PPP4R2	GATA6	LRRC4C	MAP3K14	MAP2K1	RTEL1	NOTCH3	SHQ1	AMER1	ZNF536	KRAS	INSR	FLT1	BACH1	SALL1	PCDH17	PMS1	ERF	IKZF1	CYP2D6	IGF2	CD74	CBR3	TRPC5	CHD2	DIRC2	TNFRSF17	APCDD1	NRG1	LEPR	KIF2B	TRAF7
	HDAC9	PBRM1	TPMT	RICTOR	EPHB1	FOLR3	PARP1	FANCI
	* Genes marked in red are selected candicante markers
[truncated: 1 more columns]

## Sheet: Table S5
	Table S5. AUC of different Cutoff_1 value in the training set
	Cutoff_1	AUC
	0.05	0.918
	0.06	0.923
	0.07	0.931
	0.08	0.933
	0.09	0.932
	0.1	0.926

## Sheet: Table S6
	Table S6. The diagnostic performance comparing the CNV score model with all autosomes and with specific chromosomes
	Model	Cutoff_1	TP	FP	TN	FN	Sen(%)	Spe(%)	PPV(%)	NPV(%)
	all autosome	0.05	65	2	65	18	78.31	97.01	97.01	78.31
		0.06	71	6	61	12	85.54	91.04	92.21	83.56
		0.07	69	3	63	14	83.13	94.03	95.83	81.82
		0.08	72	2	65	11	86.75	97.01	97.3	85.53
		0.09	70	0	67	13	84.33	100	100	73.75
		0.1	67	0	67	16	80.72	100	100	80.72
	UroVysion specific chromosomes (3q,7p,7q,9p,17q)	0.05	66	6	61	17	79.52	91.04	91.7	78.21
		0.06	65	6	61	18	78.31	91.04	91.55	77.22
		0.07	60	3	64	23	72.29	95.52	95.24	73.56
		0.08	59	0	67	24	71.08	100	100	73.63
		0.09	64	4	63	19	77.11	94.03	94.12	76.83
		0.1	62	3	64	21	74.7	95.52	95.38	75.29

## Sheet: Table S7
	Table S7. Performance of the ML models in modeling cohort
	ML model		Train set					Test set
	SVM		Real Case	Real Healthy	PPV	NPV	Accuracy	Real Case	Real Healthy	PPV	NPV	Accuracy
		Predict Case	51	2	0.9623			24	0
		Predict Healthy	4	48		0.9231		4	17		0.8095
		Sensitivity	0.9278					0.8571
		Specificity		0.96			0.9429		1			0.9111
	RF	Predict Case	51	2	0.9623			24	0
		Predict Healthy	4	48		0.9231		4	17		0.8095
		Sensitivity	0.9278					0.8571
		Specificity		0.96			0.9429		1			0.9111
	LR	Predict Case	51	2	0.9623			24	0	1
		Predict Healthy	4	48		0.9231		4	17		0.8095
		Sensitivity	0.9278					0.8571
		Specificity		0.96			0.9429		1			0.9111

## Sheet: Table S8
	Table S8. Performance of TCGA validation cohorts by 3 ML models
		Sensitivity	Specificity	NPV	PPV
	SVM	94.31% (90.74%~96.60%)	98.73% (96.88%~99.53%)	96.04% (93.51%~97.64%)	98.15% (95.49%~99.32%)
	LR	94.31% (90.74%~96.60%)	98.73% (96.88%~99.53%)	96.04% (93.51%~97.64%)	98.15% (95.49%~99.32%)
	RF	94.31% (90.74%~96.60%)	92.62% (89.46%~94.92%)	95.78% (93.11%~97.49%)	90.14% (86.00%~93.19%)
